# Supplementary material for: The Effects of Rumen-Protected Choline and Rumen-Protected Nicotinamide on Liver Transcriptomics in Periparturient Dairy Cows
Source: Metabolites. 2023 Apr 26;13(5):594. doi: 10.3390/metabo13050594 (PMC10222217; doi:10.3390/metabo13050594)
Supplement: Supplementary file 1 [file metabolites-13-00594-s001.zip]

Archive with 1 entries (1 files):
- metabolites-2340017-supplementary.pdf
